# Supplementary material for: Exploring the role of CBLB in acute myocardial infarction: transcriptomic, microbiomic, and metabolomic analyses
Source: J Transl Med. 2024 Jul 14;22:654. doi: 10.1186/s12967-024-05425-y (PMC11247792; doi:10.1186/s12967-024-05425-y)
Supplement: Supplementary file 7 — Supplementary Material 7 [file 12967_2024_5425_MOESM7_ESM.csv]

	mode	ID	accession	name	chemical_formula	PATHWAY
136	positive	pos-M137T116	C01620	Threonate	C4H8O5	Ascorbate and aldarate metabolism
4359	positive	pos-M326T209	C10973	Thiadiazolidinone	C12H12BrN3OS
4365	positive	pos-M326T187	C18720	Diniconazole	C15H17Cl2N3O
4529	positive	pos-M332T307	C08517	Ambelline	C18H21NO5
4548	positive	pos-M333T266	C08095	Zanamivir	C12H20N4O7
5611	positive	pos-M376T78	C07661	Gatifloxacin	C19H22FN3O4
5685	positive	pos-M382T202	C03423	O-beta-D-Glucosylzeatin	C16H23N5O6	Zeatin biosynthesis; Biosynthesis of secondary metabolites
6107	positive	pos-M406T184	C12200	(+/-)-6-Acetonyldihydrochelerythrine	C24H23NO5
6108	positive	pos-M406T224	C06917	Clomiphene	C26H28ClNO
7711	positive	pos-M664T296	C08920	Abrusoside_A	C36H54O10
9097	negative	neg-M173T222	C00062	L-Arginine	C6H14N4O2	Arginine biosynthesis; Monobactam biosynthesis; Arginine and proline metabolism; Clavulanic acid biosynthesis; D-Arginine and D-ornithine metabolism; Aminoacyl-tRNA biosynthesis; Biosynthesis of plant secondary metabolites; Biosynthesis of alkaloids derived from ornithine, lysine and nicotinic acid; Metabolic pathways; Biosynthesis of secondary metabolites; Biosynthesis of antibiotics; Biosynthes…
