# Supplementary material for: Exploring the role of CBLB in acute myocardial infarction: transcriptomic, microbiomic, and metabolomic analyses
Source: J Transl Med. 2024 Jul 14;22:654. doi: 10.1186/s12967-024-05425-y (PMC11247792; doi:10.1186/s12967-024-05425-y)
Supplement: Supplementary file 8 — Supplementary Material 8 [file 12967_2024_5425_MOESM8_ESM.csv]

	x
1	Pck1
2	Car3
3	Upk3b
4	Cidec
5	Zfp773
6	Kcnj14
7	Cyp2e1
8	Cfd
9	Retn
10	Comp
11	Gdf15
12	Hp
13	Glb1l2
14	Hcn1
15	Gm39556
16	Adipoq
17	Hspa1b
18	Cdo1
19	Lgals12
