# Supplementary material for: Exploring the role of CBLB in acute myocardial infarction: transcriptomic, microbiomic, and metabolomic analyses
Source: J Transl Med. 2024 Jul 14;22:654. doi: 10.1186/s12967-024-05425-y (PMC11247792; doi:10.1186/s12967-024-05425-y)
Supplement: Supplementary file 9 — Supplementary Material 9 [file 12967_2024_5425_MOESM9_ESM.csv]

	ONTOLOGY	ID	Description	GeneRatio	BgRatio	pvalue	p.adjust	qvalue	geneID	Count
GO:0043434	BP	GO:0043434	response to peptide hormone	7/90	351/29008	0.000113048	0.076099389	0.06481192	Stat4/Acvr1c/Pck1/Retn/Gdf15/Adipoq/Cdo1	7
GO:0072337	BP	GO:0072337	modified amino acid transport	3/90	31/29008	0.000121898	0.076099389	0.06481192	Lrp2/Slc6a13/Slc3a1	3
GO:0046683	BP	GO:0046683	response to organophosphorus	4/90	89/29008	0.000172953	0.076099389	0.06481192	P2rx1/Hcn1/Adipoq/Cdo1	4
GO:1901652	BP	GO:1901652	response to peptide	7/90	412/29008	0.000300746	0.081992814	0.069831201	Stat4/Acvr1c/Pck1/Retn/Gdf15/Adipoq/Cdo1	7
GO:0014074	BP	GO:0014074	response to purine-containing compound	4/90	105/29008	0.000326068	0.081992814	0.069831201	P2rx1/Hcn1/Adipoq/Cdo1	4
GO:0030049	BP	GO:0030049	muscle filament sliding	2/90	10/29008	0.000421498	0.081992814	0.069831201	Mylk2/Myh7	2
GO:0033275	BP	GO:0033275	actin-myosin filament sliding	2/90	12/29008	0.000615704	0.081992814	0.069831201	Mylk2/Myh7	2
GO:0006957	BP	GO:0006957	complement activation, alternative pathway	2/90	13/29008	0.000726182	0.081992814	0.069831201	Cfd/Cfb	2
GO:0032411	BP	GO:0032411	positive regulation of transporter activity	4/90	134/29008	0.000818076	0.081992814	0.069831201	Pon1/Kcnc1/Hcn1/Adipoq	4
GO:1905039	BP	GO:1905039	carboxylic acid transmembrane transport	4/90	134/29008	0.000818076	0.081992814	0.069831201	Lrp2/Slc6a13/Slc3a1/Slc6a7	4
GO:1903825	BP	GO:1903825	organic acid transmembrane transport	4/90	135/29008	0.000841075	0.081992814	0.069831201	Lrp2/Slc6a13/Slc3a1/Slc6a7	4
GO:0050879	BP	GO:0050879	multicellular organismal movement	3/90	60/29008	0.000869621	0.081992814	0.069831201	Mylk2/Comp/Myh7	3
GO:0050881	BP	GO:0050881	musculoskeletal movement	3/90	60/29008	0.000869621	0.081992814	0.069831201	Mylk2/Comp/Myh7	3
GO:0051591	BP	GO:0051591	response to cAMP	3/90	60/29008	0.000869621	0.081992814	0.069831201	Hcn1/Adipoq/Cdo1	3
GO:0014819	BP	GO:0014819	regulation of skeletal muscle contraction	2/90	16/29008	0.001110456	0.09772016	0.083225782	Mylk2/Myh7	2
GO:0035725	BP	GO:0035725	sodium ion transmembrane transport	4/90	149/29008	0.001212823	0.100057921	0.085216794	Bpifa1/Slc6a13/Hcn1/Slc6a7	4
GO:0097194	BP	GO:0097194	execution phase of apoptosis	3/90	70/29008	0.001360346	0.105626867	0.089959724	Acvr1c/Cidec/Dnase1l3	3
GO:0055008	BP	GO:0055008	cardiac muscle tissue morphogenesis	3/90	72/29008	0.001475512	0.108204198	0.092154772	Lrp2/Mylk2/Myh7	3
GO:0006937	BP	GO:0006937	regulation of muscle contraction	4/90	164/29008	0.001724876	0.119833459	0.102059118	Mylk2/Myh7/P2rx1/Eno1b	4
GO:0042692	BP	GO:0042692	muscle cell differentiation	6/90	428/29008	0.002186134	0.144284835	0.122883735	Mylk2/Cfd/Comp/Gdf15/Krt19/Krt8	6
GO:0098739	BP	GO:0098739	import across plasma membrane	4/90	180/29008	0.002418864	0.147244508	0.125404413	Lrp2/Slc6a13/Kcnj14/P2rx1	4
GO:0060415	BP	GO:0060415	muscle tissue morphogenesis	3/90	86/29008	0.002454075	0.147244508	0.125404413	Lrp2/Mylk2/Myh7	3
GO:0034389	BP	GO:0034389	lipid droplet organization	2/90	25/29008	0.002726218	0.155312898	0.132276057	Cidec/Pla2g4c	2
GO:0006936	BP	GO:0006936	muscle contraction	5/90	312/29008	0.002907522	0.155312898	0.132276057	Mylk2/Comp/Myh7/P2rx1/Eno1b	5
GO:0003333	BP	GO:0003333	amino acid transmembrane transport	3/90	92/29008	0.002971379	0.155312898	0.132276057	Slc6a13/Slc3a1/Slc6a7	3
GO:0048644	BP	GO:0048644	muscle organ morphogenesis	3/90	94/29008	0.003157555	0.155312898	0.132276057	Lrp2/Mylk2/Myh7	3
GO:0014829	BP	GO:0014829	vascular associated smooth muscle contraction	2/90	27/29008	0.003176855	0.155312898	0.132276057	Comp/P2rx1	2
GO:0032370	BP	GO:0032370	positive regulation of lipid transport	3/90	100/29008	0.003758503	0.172215171	0.146671294	Pon1/Retn/Adipoq	3
GO:0030262	BP	GO:0030262	apoptotic nuclear changes	2/90	30/29008	0.003913428	0.172215171	0.146671294	Acvr1c/Dnase1l3	2
GO:0044282	BP	GO:0044282	small molecule catabolic process	5/90	335/29008	0.003934454	0.172215171	0.146671294	Pck1/Pon1/Adipoq/Cdo1/Eno1b	5
GO:0006921	BP	GO:0006921	cellular component disassembly involved in execution phase of apoptosis	2/90	31/29008	0.004174913	0.172215171	0.146671294	Acvr1c/Dnase1l3	2
GO:0010875	BP	GO:0010875	positive regulation of cholesterol efflux	2/90	31/29008	0.004174913	0.172215171	0.146671294	Pon1/Adipoq	2
GO:0046395	BP	GO:0046395	carboxylic acid catabolic process	4/90	216/29008	0.004636593	0.180633698	0.15384114	Pck1/Pon1/Adipoq/Cdo1	4
GO:0060706	BP	GO:0060706	cell differentiation involved in embryonic placenta development	2/90	33/29008	0.004721519	0.180633698	0.15384114	Krt19/Krt8	2
GO:0016054	BP	GO:0016054	organic acid catabolic process	4/90	218/29008	0.00478953	0.180633698	0.15384114	Pck1/Pon1/Adipoq/Cdo1	4
GO:0002021	BP	GO:0002021	response to dietary excess	2/90	35/29008	0.005299306	0.18971697	0.161577132	Acvr1c/Gdf15	2
GO:0019373	BP	GO:0019373	epoxygenase P450 pathway	2/90	36/29008	0.005599767	0.18971697	0.161577132	Cyp2s1/Cyp2e1	2
GO:0070286	BP	GO:0070286	axonemal dynein complex assembly	2/90	36/29008	0.005599767	0.18971697	0.161577132	Ccdc63/Ccdc40	2
GO:0098657	BP	GO:0098657	import into cell	4/90	228/29008	0.005605274	0.18971697	0.161577132	Lrp2/Slc6a13/Kcnj14/P2rx1	4
GO:0046486	BP	GO:0046486	glycerolipid metabolic process	5/90	377/29008	0.006441403	0.210060022	0.178902794	Pck1/Pon1/Pik3c2g/Pla2g4c/Cyp2e1	5
GO:0071320	BP	GO:0071320	cellular response to cAMP	2/90	39/29008	0.006546829	0.210060022	0.178902794	Hcn1/Adipoq	2
GO:1905954	BP	GO:1905954	positive regulation of lipid localization	3/90	123/29008	0.006683728	0.210060022	0.178902794	Pon1/Retn/Adipoq	3
GO:0032868	BP	GO:0032868	response to insulin	4/90	244/29008	0.007095275	0.211251824	0.179917821	Acvr1c/Pck1/Retn/Adipoq	4
GO:0006814	BP	GO:0006814	sodium ion transport	4/90	245/29008	0.00719625	0.211251824	0.179917821	Bpifa1/Slc6a13/Hcn1/Slc6a7	4
GO:0035886	BP	GO:0035886	vascular associated smooth muscle cell differentiation	2/90	41/29008	0.00721578	0.211251824	0.179917821	Cfd/Comp	2
GO:0001889	BP	GO:0001889	liver development	3/90	128/29008	0.007456568	0.211251824	0.179917821	Pck1/Hp/Ccdc40	3
GO:0010874	BP	GO:0010874	regulation of cholesterol efflux	2/90	42/29008	0.007561382	0.211251824	0.179917821	Pon1/Adipoq	2
GO:0003009	BP	GO:0003009	skeletal muscle contraction	2/90	43/29008	0.007914338	0.211251824	0.179917821	Mylk2/Myh7	2
GO:0061008	BP	GO:0061008	hepaticobiliary system development	3/90	131/29008	0.007944608	0.211251824	0.179917821	Pck1/Hp/Ccdc40	3
GO:0034764	BP	GO:0034764	positive regulation of transmembrane transport	4/90	253/29008	0.008038417	0.211251824	0.179917821	Kcnc1/P2rx1/Hcn1/Adipoq	4
GO:0090257	BP	GO:0090257	regulation of muscle system process	4/90	255/29008	0.008258636	0.211251824	0.179917821	Mylk2/Myh7/P2rx1/Eno1b	4
GO:0016485	BP	GO:0016485	protein processing	4/90	256/29008	0.008370217	0.211251824	0.179917821	Mmel1/Comp/Hp/Eno1b	4
GO:0032373	BP	GO:0032373	positive regulation of sterol transport	2/90	45/29008	0.00864212	0.211251824	0.179917821	Pon1/Adipoq	2
GO:0032376	BP	GO:0032376	positive regulation of cholesterol transport	2/90	45/29008	0.00864212	0.211251824	0.179917821	Pon1/Adipoq	2
GO:0015804	BP	GO:0015804	neutral amino acid transport	2/90	47/29008	0.009398745	0.221541848	0.188681573	Slc3a1/Slc6a7	2
GO:0072348	BP	GO:0072348	sulfur compound transport	2/90	47/29008	0.009398745	0.221541848	0.188681573	Slc6a13/Slc3a1	2
GO:0045214	BP	GO:0045214	sarcomere organization	2/90	49/29008	0.010183836	0.235836199	0.200855711	Krt19/Krt8	2
GO:0003012	BP	GO:0003012	muscle system process	5/90	425/29008	0.010484712	0.238617585	0.203224546	Mylk2/Comp/Myh7/P2rx1/Eno1b	5
GO:0045933	BP	GO:0045933	positive regulation of muscle contraction	2/90	51/29008	0.010997019	0.246035	0.20954177	Mylk2/Eno1b	2
GO:0007339	BP	GO:0007339	binding of sperm to zona pellucida	2/90	52/29008	0.011414029	0.248043256	0.211252151	Fetub/Hspa1b	2
GO:0010876	BP	GO:0010876	lipid localization	5/90	437/29008	0.011717405	0.248043256	0.211252151	Acvr1c/Pon1/Pla2g4c/Retn/Adipoq	5
GO:0003007	BP	GO:0003007	heart morphogenesis	4/90	284/29008	0.011906668	0.248043256	0.211252151	Lrp2/Mylk2/Myh7/Ccdc40	4
GO:0032368	BP	GO:0032368	regulation of lipid transport	3/90	153/29008	0.012096168	0.248043256	0.211252151	Pon1/Retn/Adipoq	3
GO:0046942	BP	GO:0046942	carboxylic acid transport	4/90	288/29008	0.012479072	0.248043256	0.211252151	Lrp2/Slc6a13/Slc3a1/Slc6a7	4
GO:0055010	BP	GO:0055010	ventricular cardiac muscle tissue morphogenesis	2/90	55/29008	0.012706184	0.248043256	0.211252151	Lrp2/Myh7	2
GO:0032409	BP	GO:0032409	regulation of transporter activity	4/90	297/29008	0.013830745	0.248043256	0.211252151	Pon1/Kcnc1/Hcn1/Adipoq	4
GO:0035036	BP	GO:0035036	sperm-egg recognition	2/90	59/29008	0.01452332	0.248043256	0.211252151	Fetub/Hspa1b	2
GO:0006865	BP	GO:0006865	amino acid transport	3/90	164/29008	0.014559299	0.248043256	0.211252151	Slc6a13/Slc3a1/Slc6a7	3
GO:0046470	BP	GO:0046470	phosphatidylcholine metabolic process	2/90	61/29008	0.015471479	0.248043256	0.211252151	Pon1/Pla2g4c	2
GO:0033344	BP	GO:0033344	cholesterol efflux	2/90	62/29008	0.015955301	0.248043256	0.211252151	Pon1/Adipoq	2
GO:1904064	BP	GO:1904064	positive regulation of cation transmembrane transport	3/90	170/29008	0.016013848	0.248043256	0.211252151	Kcnc1/P2rx1/Hcn1	3
GO:0048732	BP	GO:0048732	gland development	5/90	477/29008	0.016533174	0.248043256	0.211252151	Pck1/Rxfp1/Hp/Ccdc40/Cdo1	5
GO:0015849	BP	GO:0015849	organic acid transport	4/90	314/29008	0.016630581	0.248043256	0.211252151	Lrp2/Slc6a13/Slc3a1/Slc6a7	4
GO:0030509	BP	GO:0030509	BMP signaling pathway	3/90	173/29008	0.016770719	0.248043256	0.211252151	Lrp2/Comp/Gdf15	3
GO:0003229	BP	GO:0003229	ventricular cardiac muscle tissue development	2/90	65/29008	0.017445212	0.248043256	0.211252151	Lrp2/Myh7	2
GO:0051146	BP	GO:0051146	striated muscle cell differentiation	4/90	320/29008	0.017697556	0.248043256	0.211252151	Mylk2/Gdf15/Krt19/Krt8	4
GO:0071466	BP	GO:0071466	cellular response to xenobiotic stimulus	3/90	177/29008	0.017810682	0.248043256	0.211252151	Cyp2s1/Cyp2e1/Adipoq	3
GO:0051604	BP	GO:0051604	protein maturation	4/90	321/29008	0.017879445	0.248043256	0.211252151	Mmel1/Comp/Hp/Eno1b	4
GO:0006721	BP	GO:0006721	terpenoid metabolic process	2/90	68/29008	0.018991879	0.248043256	0.211252151	Cyp2s1/Cyp2e1	2
GO:0007219	BP	GO:0007219	Notch signaling pathway	3/90	182/29008	0.019160266	0.248043256	0.211252151	Cfd/Hp/Krt19	3
GO:0016042	BP	GO:0016042	lipid catabolic process	4/90	328/29008	0.019185414	0.248043256	0.211252151	Pck1/Pla2g4c/Adipoq/Lgals12	4
GO:0034765	BP	GO:0034765	regulation of ion transmembrane transport	5/90	497/29008	0.019373402	0.248043256	0.211252151	Bpifa1/Kcnj14/Kcnc1/P2rx1/Hcn1	5
GO:1905952	BP	GO:1905952	regulation of lipid localization	3/90	183/29008	0.019436812	0.248043256	0.211252151	Pon1/Retn/Adipoq	3
GO:0015800	BP	GO:0015800	acidic amino acid transport	2/90	69/29008	0.019519847	0.248043256	0.211252151	Slc6a13/Slc3a1	2
GO:0030239	BP	GO:0030239	myofibril assembly	2/90	69/29008	0.019519847	0.248043256	0.211252151	Krt19/Krt8	2
GO:0055002	BP	GO:0055002	striated muscle cell development	2/90	69/29008	0.019519847	0.248043256	0.211252151	Krt19/Krt8	2
GO:0071772	BP	GO:0071772	response to BMP	3/90	184/29008	0.019715569	0.248043256	0.211252151	Lrp2/Comp/Gdf15	3
GO:0071773	BP	GO:0071773	cellular response to BMP stimulus	3/90	184/29008	0.019715569	0.248043256	0.211252151	Lrp2/Comp/Gdf15	3
GO:0046324	BP	GO:0046324	regulation of glucose import	2/90	70/29008	0.02005395	0.248043256	0.211252151	Upk3b/Adipoq	2
GO:0009749	BP	GO:0009749	response to glucose	3/90	186/29008	0.020279723	0.248043256	0.211252151	Acvr1c/Pck1/Adipoq	3
GO:0032371	BP	GO:0032371	regulation of sterol transport	2/90	71/29008	0.020594145	0.248043256	0.211252151	Pon1/Adipoq	2
GO:0032374	BP	GO:0032374	regulation of cholesterol transport	2/90	71/29008	0.020594145	0.248043256	0.211252151	Pon1/Adipoq	2
GO:0042178	BP	GO:0042178	xenobiotic catabolic process	2/90	71/29008	0.020594145	0.248043256	0.211252151	Cyp2s1/Cyp2e1	2
GO:0009746	BP	GO:0009746	response to hexose	3/90	189/29008	0.02114256	0.248043256	0.211252151	Acvr1c/Pck1/Adipoq	3
GO:0034284	BP	GO:0034284	response to monosaccharide	3/90	190/29008	0.021434603	0.248043256	0.211252151	Acvr1c/Pck1/Adipoq	3
GO:0033209	BP	GO:0033209	tumor necrosis factor-mediated signaling pathway	2/90	73/29008	0.021692648	0.248043256	0.211252151	Krt8/Adipoq	2
GO:0006956	BP	GO:0006956	complement activation	3/90	192/29008	0.022025336	0.248043256	0.211252151	Cfd/Ighv2-6/Cfb	3
GO:0034767	BP	GO:0034767	positive regulation of ion transmembrane transport	3/90	193/29008	0.022324027	0.248043256	0.211252151	Kcnc1/P2rx1/Hcn1	3
GO:0098656	BP	GO:0098656	anion transmembrane transport	3/90	194/29008	0.022624934	0.248043256	0.211252151	Lrp2/Slc6a13/Slc3a1	3
GO:0045862	BP	GO:0045862	positive regulation of proteolysis	4/90	351/29008	0.023886604	0.248043256	0.211252151	Acvr1c/P2rx1/Hspa1b/Eno1b	4
GO:0015711	BP	GO:0015711	organic anion transport	4/90	352/29008	0.024105479	0.248043256	0.211252151	Lrp2/Slc6a13/Slc3a1/Slc6a7	4
GO:0050905	BP	GO:0050905	neuromuscular process	3/90	199/29008	0.024162715	0.248043256	0.211252151	Mylk2/Comp/Myh7	3
GO:0044706	BP	GO:0044706	multi-multicellular organism process	3/90	200/29008	0.024476919	0.248043256	0.211252151	Acvr1c/Rxfp1/P2rx1	3
GO:0009988	BP	GO:0009988	cell-cell recognition	2/90	78/29008	0.024542609	0.248043256	0.211252151	Fetub/Hspa1b	2
GO:0019369	BP	GO:0019369	arachidonic acid metabolic process	2/90	78/29008	0.024542609	0.248043256	0.211252151	Cyp2s1/Cyp2e1	2
GO:0071805	BP	GO:0071805	potassium ion transmembrane transport	3/90	202/29008	0.025111973	0.248043256	0.211252151	Kcnj14/Kcnc1/Hcn1	3
GO:0006094	BP	GO:0006094	gluconeogenesis	2/90	79/29008	0.025130051	0.248043256	0.211252151	Pck1/Adipoq	2
GO:0052548	BP	GO:0052548	regulation of endopeptidase activity	4/90	357/29008	0.025218165	0.248043256	0.211252151	Acvr1c/P2rx1/Fetub/Hspa1b	4
GO:0048844	BP	GO:0048844	artery morphogenesis	2/90	80/29008	0.025723214	0.248043256	0.211252151	Lrp2/Comp	2
GO:0051145	BP	GO:0051145	smooth muscle cell differentiation	2/90	80/29008	0.025723214	0.248043256	0.211252151	Cfd/Comp	2
GO:0051262	BP	GO:0051262	protein tetramerization	2/90	80/29008	0.025723214	0.248043256	0.211252151	Kcnc1/Hcn1	2
GO:0009743	BP	GO:0009743	response to carbohydrate	3/90	204/29008	0.025755885	0.248043256	0.211252151	Acvr1c/Pck1/Adipoq	3
GO:0003208	BP	GO:0003208	cardiac ventricle morphogenesis	2/90	81/29008	0.026322058	0.248043256	0.211252151	Lrp2/Myh7	2
GO:0019319	BP	GO:0019319	hexose biosynthetic process	2/90	82/29008	0.026926543	0.248043256	0.211252151	Pck1/Adipoq	2
GO:0045017	BP	GO:0045017	glycerolipid biosynthetic process	3/90	208/29008	0.02707026	0.248043256	0.211252151	Pck1/Pik3c2g/Pla2g4c	3
GO:0050878	BP	GO:0050878	regulation of body fluid levels	4/90	366/29008	0.027298314	0.248043256	0.211252151	Bpifa1/Comp/P2rx1/Cdo1	4
GO:0046879	BP	GO:0046879	hormone secretion	4/90	367/29008	0.027535608	0.248043256	0.211252151	Acvr1c/Lrp2/Retn/Adipoq	4
GO:0051384	BP	GO:0051384	response to glucocorticoid	2/90	83/29008	0.027536629	0.248043256	0.211252151	Pck1/Cdo1	2
GO:0043281	BP	GO:0043281	regulation of cysteine-type endopeptidase activity involved in apoptotic process	3/90	210/29008	0.027740711	0.248043256	0.211252151	Acvr1c/P2rx1/Hspa1b	3
GO:2001259	BP	GO:2001259	positive regulation of cation channel activity	2/90	84/29008	0.028152276	0.248043256	0.211252151	Kcnc1/Hcn1	2
GO:0098742	BP	GO:0098742	cell-cell adhesion via plasma-membrane adhesion molecules	3/90	213/29008	0.028762945	0.248043256	0.211252151	Cdh22/Lgals7/Adipoq	3
GO:0140694	BP	GO:0140694	non-membrane-bounded organelle assembly	4/90	373/29008	0.028985391	0.248043256	0.211252151	Pla2g4c/Krt19/Krt8/Hspa1b	4
GO:0030168	BP	GO:0030168	platelet activation	2/90	86/29008	0.029400097	0.248043256	0.211252151	Comp/P2rx1	2
GO:0031638	BP	GO:0031638	zymogen activation	2/90	86/29008	0.029400097	0.248043256	0.211252151	Hp/Eno1b	2
GO:0035082	BP	GO:0035082	axoneme assembly	2/90	86/29008	0.029400097	0.248043256	0.211252151	Ccdc63/Ccdc40	2
GO:0046323	BP	GO:0046323	glucose import	2/90	86/29008	0.029400097	0.248043256	0.211252151	Upk3b/Adipoq	2
GO:0009914	BP	GO:0009914	hormone transport	4/90	375/29008	0.029478588	0.248043256	0.211252151	Acvr1c/Lrp2/Retn/Adipoq	4
GO:1904062	BP	GO:1904062	regulation of cation transmembrane transport	4/90	376/29008	0.029727054	0.248043256	0.211252151	Bpifa1/Kcnc1/P2rx1/Hcn1	4
GO:0046888	BP	GO:0046888	negative regulation of hormone secretion	2/90	87/29008	0.030032192	0.248043256	0.211252151	Acvr1c/Adipoq	2
GO:0002223	BP	GO:0002223	stimulatory C-type lectin receptor signaling pathway	1/90	10/29008	0.030600996	0.248043256	0.211252151	Klre1	1
GO:0002420	BP	GO:0002420	natural killer cell mediated cytotoxicity directed against tumor cell target	1/90	10/29008	0.030600996	0.248043256	0.211252151	Klre1	1
GO:0002858	BP	GO:0002858	regulation of natural killer cell mediated cytotoxicity directed against tumor cell target	1/90	10/29008	0.030600996	0.248043256	0.211252151	Klre1	1
GO:0003056	BP	GO:0003056	regulation of vascular associated smooth muscle contraction	1/90	10/29008	0.030600996	0.248043256	0.211252151	P2rx1	1
GO:0006735	BP	GO:0006735	NADH regeneration	1/90	10/29008	0.030600996	0.248043256	0.211252151	Eno1b	1
GO:0007567	BP	GO:0007567	parturition	1/90	10/29008	0.030600996	0.248043256	0.211252151	Rxfp1	1
GO:0010745	BP	GO:0010745	negative regulation of macrophage derived foam cell differentiation	1/90	10/29008	0.030600996	0.248043256	0.211252151	Adipoq	1
GO:0014883	BP	GO:0014883	transition between fast and slow fiber	1/90	10/29008	0.030600996	0.248043256	0.211252151	Myh7	1
GO:0030853	BP	GO:0030853	negative regulation of granulocyte differentiation	1/90	10/29008	0.030600996	0.248043256	0.211252151	Adipoq	1
GO:0035524	BP	GO:0035524	proline transmembrane transport	1/90	10/29008	0.030600996	0.248043256	0.211252151	Slc6a7	1
GO:0060982	BP	GO:0060982	coronary artery morphogenesis	1/90	10/29008	0.030600996	0.248043256	0.211252151	Lrp2	1
GO:0061621	BP	GO:0061621	canonical glycolysis	1/90	10/29008	0.030600996	0.248043256	0.211252151	Eno1b	1
GO:0061718	BP	GO:0061718	glucose catabolic process to pyruvate	1/90	10/29008	0.030600996	0.248043256	0.211252151	Eno1b	1
GO:0071871	BP	GO:0071871	response to epinephrine	1/90	10/29008	0.030600996	0.248043256	0.211252151	Adipoq	1
GO:0071872	BP	GO:0071872	cellular response to epinephrine stimulus	1/90	10/29008	0.030600996	0.248043256	0.211252151	Adipoq	1
GO:0099509	BP	GO:0099509	regulation of presynaptic cytosolic calcium ion concentration	1/90	10/29008	0.030600996	0.248043256	0.211252151	P2rx1	1
GO:1902732	BP	GO:1902732	positive regulation of chondrocyte proliferation	1/90	10/29008	0.030600996	0.248043256	0.211252151	Comp	1
GO:1905664	BP	GO:1905664	regulation of calcium ion import across plasma membrane	1/90	10/29008	0.030600996	0.248043256	0.211252151	P2rx1	1
GO:1990840	BP	GO:1990840	response to lectin	1/90	10/29008	0.030600996	0.248043256	0.211252151	Klre1	1
GO:1990858	BP	GO:1990858	cellular response to lectin	1/90	10/29008	0.030600996	0.248043256	0.211252151	Klre1	1
GO:0006720	BP	GO:0006720	isoprenoid metabolic process	2/90	88/29008	0.030669691	0.248043256	0.211252151	Cyp2s1/Cyp2e1	2
GO:0006942	BP	GO:0006942	regulation of striated muscle contraction	2/90	88/29008	0.030669691	0.248043256	0.211252151	Mylk2/Myh7	2
GO:0019915	BP	GO:0019915	lipid storage	2/90	89/29008	0.031312556	0.248043256	0.211252151	Acvr1c/Pla2g4c	2
GO:0046364	BP	GO:0046364	monosaccharide biosynthetic process	2/90	89/29008	0.031312556	0.248043256	0.211252151	Pck1/Adipoq	2
GO:0055001	BP	GO:0055001	muscle cell development	3/90	221/29008	0.031585812	0.248043256	0.211252151	Comp/Krt19/Krt8	3
GO:0006835	BP	GO:0006835	dicarboxylic acid transport	2/90	90/29008	0.031960747	0.248043256	0.211252151	Lrp2/Slc3a1	2
GO:0010827	BP	GO:0010827	regulation of glucose transmembrane transport	2/90	90/29008	0.031960747	0.248043256	0.211252151	Upk3b/Adipoq	2
GO:0031960	BP	GO:0031960	response to corticosteroid	2/90	90/29008	0.031960747	0.248043256	0.211252151	Pck1/Cdo1	2
GO:0007178	BP	GO:0007178	transmembrane receptor protein serine/threonine kinase signaling pathway	4/90	387/29008	0.032542603	0.248043256	0.211252151	Acvr1c/Lrp2/Comp/Gdf15	4
GO:0044242	BP	GO:0044242	cellular lipid catabolic process	3/90	224/29008	0.032680616	0.248043256	0.211252151	Pck1/Pla2g4c/Adipoq	3
GO:0006006	BP	GO:0006006	glucose metabolic process	3/90	225/29008	0.033049928	0.248043256	0.211252151	Pck1/Adipoq/Eno1b	3
GO:0002423	BP	GO:0002423	natural killer cell mediated immune response to tumor cell	1/90	11/29008	0.033609683	0.248043256	0.211252151	Klre1	1
GO:0002855	BP	GO:0002855	regulation of natural killer cell mediated immune response to tumor cell	1/90	11/29008	0.033609683	0.248043256	0.211252151	Klre1	1
GO:0003139	BP	GO:0003139	secondary heart field specification	1/90	11/29008	0.033609683	0.248043256	0.211252151	Lrp2	1
GO:0006107	BP	GO:0006107	oxaloacetate metabolic process	1/90	11/29008	0.033609683	0.248043256	0.211252151	Pck1	1
GO:0008611	BP	GO:0008611	ether lipid biosynthetic process	1/90	11/29008	0.033609683	0.248043256	0.211252151	Pla2g4c	1
GO:0009415	BP	GO:0009415	response to water	1/90	11/29008	0.033609683	0.248043256	0.211252151	Krt8	1
GO:0015810	BP	GO:0015810	aspartate transmembrane transport	1/90	11/29008	0.033609683	0.248043256	0.211252151	Slc3a1	1
GO:0015824	BP	GO:0015824	proline transport	1/90	11/29008	0.033609683	0.248043256	0.211252151	Slc6a7	1
GO:0031055	BP	GO:0031055	chromatin remodeling at centromere	1/90	11/29008	0.033609683	0.248043256	0.211252151	Oip5	1
GO:0034115	BP	GO:0034115	negative regulation of heterotypic cell-cell adhesion	1/90	11/29008	0.033609683	0.248043256	0.211252151	Adipoq	1
GO:0046504	BP	GO:0046504	glycerol ether biosynthetic process	1/90	11/29008	0.033609683	0.248043256	0.211252151	Pla2g4c	1
GO:0060287	BP	GO:0060287	epithelial cilium movement involved in determination of left/right asymmetry	1/90	11/29008	0.033609683	0.248043256	0.211252151	Ccdc40	1
GO:0070587	BP	GO:0070587	regulation of cell-cell adhesion involved in gastrulation	1/90	11/29008	0.033609683	0.248043256	0.211252151	Adipoq	1
GO:0090713	BP	GO:0090713	immunological memory process	1/90	11/29008	0.033609683	0.248043256	0.211252151	Pck1	1
GO:0097384	BP	GO:0097384	cellular lipid biosynthetic process	1/90	11/29008	0.033609683	0.248043256	0.211252151	Pla2g4c	1
GO:0140042	BP	GO:0140042	lipid droplet formation	1/90	11/29008	0.033609683	0.248043256	0.211252151	Pla2g4c	1
GO:1904753	BP	GO:1904753	negative regulation of vascular associated smooth muscle cell migration	1/90	11/29008	0.033609683	0.248043256	0.211252151	Adipoq	1
GO:1990144	BP	GO:1990144	intrinsic apoptotic signaling pathway in response to hypoxia	1/90	11/29008	0.033609683	0.248043256	0.211252151	Eno1b	1
GO:0014910	BP	GO:0014910	regulation of smooth muscle cell migration	2/90	94/29008	0.034606015	0.248043256	0.211252151	Retn/Adipoq	2
GO:0001787	BP	GO:0001787	natural killer cell proliferation	1/90	12/29008	0.036609136	0.248043256	0.211252151	Gm36723	1
GO:0002220	BP	GO:0002220	innate immune response activating cell surface receptor signaling pathway	1/90	12/29008	0.036609136	0.248043256	0.211252151	Klre1	1
GO:0006534	BP	GO:0006534	cysteine metabolic process	1/90	12/29008	0.036609136	0.248043256	0.211252151	Cdo1	1
GO:0010940	BP	GO:0010940	positive regulation of necrotic cell death	1/90	12/29008	0.036609136	0.248043256	0.211252151	Slc6a13	1
GO:0036151	BP	GO:0036151	phosphatidylcholine acyl-chain remodeling	1/90	12/29008	0.036609136	0.248043256	0.211252151	Pla2g4c	1
GO:0060068	BP	GO:0060068	vagina development	1/90	12/29008	0.036609136	0.248043256	0.211252151	Lrp2	1
GO:0070444	BP	GO:0070444	oligodendrocyte progenitor proliferation	1/90	12/29008	0.036609136	0.248043256	0.211252151	Lrp2	1
GO:0070445	BP	GO:0070445	regulation of oligodendrocyte progenitor proliferation	1/90	12/29008	0.036609136	0.248043256	0.211252151	Lrp2	1
GO:0070586	BP	GO:0070586	cell-cell adhesion involved in gastrulation	1/90	12/29008	0.036609136	0.248043256	0.211252151	Adipoq	1
GO:0071468	BP	GO:0071468	cellular response to acidic pH	1/90	12/29008	0.036609136	0.248043256	0.211252151	Pck1	1
GO:1901503	BP	GO:1901503	ether biosynthetic process	1/90	12/29008	0.036609136	0.248043256	0.211252151	Pla2g4c	1
GO:1905941	BP	GO:1905941	positive regulation of gonad development	1/90	12/29008	0.036609136	0.248043256	0.211252151	Retn	1
GO:0070252	BP	GO:0070252	actin-mediated cell contraction	2/90	97/29008	0.036644033	0.248043256	0.211252151	Mylk2/Myh7	2
GO:0120162	BP	GO:0120162	positive regulation of cold-induced thermogenesis	2/90	97/29008	0.036644033	0.248043256	0.211252151	Ksr2/Adipoq	2
GO:2000116	BP	GO:2000116	regulation of cysteine-type endopeptidase activity	3/90	239/29008	0.038448876	0.248043256	0.211252151	Acvr1c/P2rx1/Hspa1b	3
GO:0009062	BP	GO:0009062	fatty acid catabolic process	2/90	100/29008	0.03872727	0.248043256	0.211252151	Pck1/Adipoq	2
GO:0006813	BP	GO:0006813	potassium ion transport	3/90	240/29008	0.03885075	0.248043256	0.211252151	Kcnj14/Kcnc1/Hcn1	3
GO:0002758	BP	GO:0002758	innate immune response-activating signal transduction	1/90	13/29008	0.039599382	0.248043256	0.211252151	Klre1	1
GO:0007320	BP	GO:0007320	insemination	1/90	13/29008	0.039599382	0.248043256	0.211252151	P2rx1	1
GO:0009071	BP	GO:0009071	serine family amino acid catabolic process	1/90	13/29008	0.039599382	0.248043256	0.211252151	Cdo1	1
GO:0010739	BP	GO:0010739	positive regulation of protein kinase A signaling	1/90	13/29008	0.039599382	0.248043256	0.211252151	Adipoq	1
GO:0010804	BP	GO:0010804	negative regulation of tumor necrosis factor-mediated signaling pathway	1/90	13/29008	0.039599382	0.248043256	0.211252151	Adipoq	1
GO:0030948	BP	GO:0030948	negative regulation of vascular endothelial growth factor receptor signaling pathway	1/90	13/29008	0.039599382	0.248043256	0.211252151	Tnmd	1
GO:0031953	BP	GO:0031953	negative regulation of protein autophosphorylation	1/90	13/29008	0.039599382	0.248043256	0.211252151	Adipoq	1
GO:0046642	BP	GO:0046642	negative regulation of alpha-beta T cell proliferation	1/90	13/29008	0.039599382	0.248043256	0.211252151	Lgals7	1
GO:0061620	BP	GO:0061620	glycolytic process through glucose-6-phosphate	1/90	13/29008	0.039599382	0.248043256	0.211252151	Eno1b	1
GO:0097084	BP	GO:0097084	vascular associated smooth muscle cell development	1/90	13/29008	0.039599382	0.248043256	0.211252151	Comp	1
GO:1900038	BP	GO:1900038	negative regulation of cellular response to hypoxia	1/90	13/29008	0.039599382	0.248043256	0.211252151	Eno1b	1
GO:1900121	BP	GO:1900121	negative regulation of receptor binding	1/90	13/29008	0.039599382	0.248043256	0.211252151	Adipoq	1
GO:0006836	BP	GO:0006836	neurotransmitter transport	3/90	244/29008	0.040479738	0.248043256	0.211252151	Slc6a13/P2rx1/Slc6a7	3
GO:0006959	BP	GO:0006959	humoral immune response	4/90	416/29008	0.040694682	0.248043256	0.211252151	Bpifa1/Cfd/Ighv2-6/Cfb	4
GO:0014909	BP	GO:0014909	smooth muscle cell migration	2/90	103/29008	0.040854734	0.248043256	0.211252151	Retn/Adipoq	2
GO:0090288	BP	GO:0090288	negative regulation of cellular response to growth factor stimulus	2/90	104/29008	0.041573547	0.248043256	0.211252151	Lrp2/Tnmd	2
GO:0001553	BP	GO:0001553	luteinization	1/90	14/29008	0.04258045	0.248043256	0.211252151	Retn	1
GO:0010642	BP	GO:0010642	negative regulation of platelet-derived growth factor receptor signaling pathway	1/90	14/29008	0.04258045	0.248043256	0.211252151	Adipoq	1
GO:0010755	BP	GO:0010755	regulation of plasminogen activation	1/90	14/29008	0.04258045	0.248043256	0.211252151	Eno1b	1
GO:0045176	BP	GO:0045176	apical protein localization	1/90	14/29008	0.04258045	0.248043256	0.211252151	Hcn1	1
GO:0045989	BP	GO:0045989	positive regulation of striated muscle contraction	1/90	14/29008	0.04258045	0.248043256	0.211252151	Mylk2	1
GO:0046459	BP	GO:0046459	short-chain fatty acid metabolic process	1/90	14/29008	0.04258045	0.248043256	0.211252151	Pck1	1
GO:0070365	BP	GO:0070365	hepatocyte differentiation	1/90	14/29008	0.04258045	0.248043256	0.211252151	Pck1	1
GO:0072224	BP	GO:0072224	metanephric glomerulus development	1/90	14/29008	0.04258045	0.248043256	0.211252151	Adipoq	1
GO:1901163	BP	GO:1901163	regulation of trophoblast cell migration	1/90	14/29008	0.04258045	0.248043256	0.211252151	Acvr1c	1
GO:2000561	BP	GO:2000561	regulation of CD4-positive, alpha-beta T cell proliferation	1/90	14/29008	0.04258045	0.248043256	0.211252151	Lgals7	1
GO:2000833	BP	GO:2000833	positive regulation of steroid hormone secretion	1/90	14/29008	0.04258045	0.248043256	0.211252151	Retn	1
GO:0030101	BP	GO:0030101	natural killer cell activation	2/90	106/29008	0.043025443	0.248043256	0.211252151	Klre1/Gm36723	2
GO:0098659	BP	GO:0098659	inorganic cation import across plasma membrane	2/90	107/29008	0.043758456	0.248043256	0.211252151	Kcnj14/P2rx1	2
GO:0099587	BP	GO:0099587	inorganic ion import across plasma membrane	2/90	107/29008	0.043758456	0.248043256	0.211252151	Kcnj14/P2rx1	2
GO:0015918	BP	GO:0015918	sterol transport	2/90	109/29008	0.045238433	0.248043256	0.211252151	Pon1/Adipoq	2
GO:0030301	BP	GO:0030301	cholesterol transport	2/90	109/29008	0.045238433	0.248043256	0.211252151	Pon1/Adipoq	2
GO:0042310	BP	GO:0042310	vasoconstriction	2/90	109/29008	0.045238433	0.248043256	0.211252151	Comp/P2rx1	2
GO:0035739	BP	GO:0035739	CD4-positive, alpha-beta T cell proliferation	1/90	15/29008	0.045552367	0.248043256	0.211252151	Lgals7	1
GO:0061450	BP	GO:0061450	trophoblast cell migration	1/90	15/29008	0.045552367	0.248043256	0.211252151	Acvr1c	1
GO:1903818	BP	GO:1903818	positive regulation of voltage-gated potassium channel activity	1/90	15/29008	0.045552367	0.248043256	0.211252151	Kcnc1	1
GO:0019318	BP	GO:0019318	hexose metabolic process	3/90	256/29008	0.045571422	0.248043256	0.211252151	Pck1/Adipoq/Eno1b	3
GO:0002526	BP	GO:0002526	acute inflammatory response	2/90	110/29008	0.045985327	0.248043256	0.211252151	Hp/Dnase1l3	2
GO:0006641	BP	GO:0006641	triglyceride metabolic process	2/90	111/29008	0.046736778	0.248043256	0.211252151	Pck1/Cyp2e1	2
GO:0045444	BP	GO:0045444	fat cell differentiation	3/90	260/29008	0.047336226	0.248043256	0.211252151	Retn/Adipoq/Lgals12	3
GO:0060840	BP	GO:0060840	artery development	2/90	112/29008	0.047492751	0.248043256	0.211252151	Lrp2/Comp	2
GO:0002253	BP	GO:0002253	activation of immune response	4/90	439/29008	0.047915907	0.248043256	0.211252151	Klre1/Cfd/Ighv2-6/Cfb	4
GO:0006631	BP	GO:0006631	fatty acid metabolic process	4/90	439/29008	0.047915907	0.248043256	0.211252151	Pck1/Cyp2s1/Cyp2e1/Adipoq	4
GO:0003356	BP	GO:0003356	regulation of cilium beat frequency	1/90	16/29008	0.048515161	0.248043256	0.211252151	Ccdc40	1
GO:0007512	BP	GO:0007512	adult heart development	1/90	16/29008	0.048515161	0.248043256	0.211252151	Myh7	1
GO:0014733	BP	GO:0014733	regulation of skeletal muscle adaptation	1/90	16/29008	0.048515161	0.248043256	0.211252151	Myh7	1
GO:0042953	BP	GO:0042953	lipoprotein transport	1/90	16/29008	0.048515161	0.248043256	0.211252151	Lrp2	1
GO:0060396	BP	GO:0060396	growth hormone receptor signaling pathway	1/90	16/29008	0.048515161	0.248043256	0.211252151	Gdf15	1
GO:0071378	BP	GO:0071378	cellular response to growth hormone stimulus	1/90	16/29008	0.048515161	0.248043256	0.211252151	Gdf15	1
GO:2000252	BP	GO:2000252	negative regulation of feeding behavior	1/90	16/29008	0.048515161	0.248043256	0.211252151	Retn	1
GO:2000479	BP	GO:2000479	regulation of cAMP-dependent protein kinase activity	1/90	16/29008	0.048515161	0.248043256	0.211252151	Adipoq	1
GO:2001171	BP	GO:2001171	positive regulation of ATP biosynthetic process	1/90	16/29008	0.048515161	0.248043256	0.211252151	Eno1b	1
GO:0052547	BP	GO:0052547	regulation of peptidase activity	4/90	441/29008	0.048575436	0.248043256	0.211252151	Acvr1c/P2rx1/Fetub/Hspa1b	4
GO:0001892	BP	GO:0001892	embryonic placenta development	2/90	114/29008	0.049018125	0.248043256	0.211252151	Krt19/Krt8	2
GO:0071375	BP	GO:0071375	cellular response to peptide hormone stimulus	3/90	264/29008	0.049134459	0.248043256	0.211252151	Pck1/Gdf15/Adipoq	3
GO:0003014	BP	GO:0003014	renal system process	2/90	115/29008	0.049787457	0.248043256	0.211252151	Tmem63c/Adipoq	2
GO:0034364	CC	GO:0034364	high-density lipoprotein particle	3/93	38/28886	0.000251157	0.019151786	0.015530493	Pon1/Hp/Apol11b	3
GO:0034358	CC	GO:0034358	plasma lipoprotein particle	3/93	47/28886	0.000472745	0.019151786	0.015530493	Pon1/Hp/Apol11b	3
GO:1990777	CC	GO:1990777	lipoprotein particle	3/93	47/28886	0.000472745	0.019151786	0.015530493	Pon1/Hp/Apol11b	3
GO:0032994	CC	GO:0032994	protein-lipid complex	3/93	50/28886	0.00056746	0.019151786	0.015530493	Pon1/Hp/Apol11b	3
GO:0043034	CC	GO:0043034	costamere	2/93	18/28886	0.001517115	0.036182388	0.029340884	Krt19/Krt8	2
GO:0016010	CC	GO:0016010	dystrophin-associated glycoprotein complex	2/93	20/28886	0.001876124	0.036182388	0.029340884	Krt19/Krt8	2
GO:0090665	CC	GO:0090665	glycoprotein complex	2/93	20/28886	0.001876124	0.036182388	0.029340884	Krt19/Krt8	2
GO:0016327	CC	GO:0016327	apicolateral plasma membrane	2/93	25/28886	0.002931469	0.049468538	0.040114837	Krt19/Krt8	2
GO:0031253	CC	GO:0031253	cell projection membrane	5/93	312/28886	0.003410232	0.051153486	0.04148119	Lrp2/Kcnc1/Hcn1/Slc3a1/Psd2	5
GO:0030018	CC	GO:0030018	Z disc	3/93	130/28886	0.0086083	0.116212055	0.094238235	Myh7/Krt19/Krt8	3
GO:0031674	CC	GO:0031674	I band	3/93	143/28886	0.011144124	0.127825067	0.103655415	Myh7/Krt19/Krt8	3
GO:0032590	CC	GO:0032590	dendrite membrane	2/93	50/28886	0.011362228	0.127825067	0.103655415	Kcnc1/Hcn1	2
GO:0031256	CC	GO:0031256	leading edge membrane	3/93	158/28886	0.014552803	0.151125262	0.12254992	Kcnc1/Hcn1/Psd2	3
GO:0032589	CC	GO:0032589	neuron projection membrane	2/93	72/28886	0.02265078	0.196872245	0.159646889	Kcnc1/Hcn1	2
GO:0008076	CC	GO:0008076	voltage-gated potassium channel complex	2/93	75/28886	0.024439541	0.196872245	0.159646889	Kcnc1/Hcn1	2
GO:0030017	CC	GO:0030017	sarcomere	3/93	197/28886	0.025902471	0.196872245	0.159646889	Myh7/Krt19/Krt8	3
GO:0031526	CC	GO:0031526	brush border membrane	2/93	79/28886	0.026911334	0.196872245	0.159646889	Lrp2/Slc3a1	2
GO:0072562	CC	GO:0072562	blood microparticle	1/93	10/28886	0.031737934	0.196872245	0.159646889	Hp	1
GO:0150034	CC	GO:0150034	distal axon	4/93	371/28886	0.032040249	0.196872245	0.159646889	Lrp2/Mylk2/Hcn1/Eno1b	4
GO:0034705	CC	GO:0034705	potassium channel complex	2/93	89/28886	0.033507017	0.196872245	0.159646889	Kcnc1/Hcn1	2
GO:0030016	CC	GO:0030016	myofibril	3/93	222/28886	0.035081411	0.196872245	0.159646889	Myh7/Krt19/Krt8	3
GO:0031838	CC	GO:0031838	haptoglobin-hemoglobin complex	1/93	12/28886	0.037964899	0.196872245	0.159646889	Hp	1
GO:0045121	CC	GO:0045121	membrane raft	4/93	392/28886	0.038015193	0.196872245	0.159646889	Lrp2/P2rx1/Hspa1b/Eno1b	4
GO:0098857	CC	GO:0098857	membrane microdomain	4/93	393/28886	0.038314652	0.196872245	0.159646889	Lrp2/P2rx1/Hspa1b/Eno1b	4
GO:0099568	CC	GO:0099568	cytoplasmic region	3/93	234/28886	0.040009102	0.196872245	0.159646889	Ccdc63/Ccdc40/Eno1b	3
GO:0043292	CC	GO:0043292	contractile fiber	3/93	235/28886	0.04043482	0.196872245	0.159646889	Myh7/Krt19/Krt8	3
GO:0002199	CC	GO:0002199	zona pellucida receptor complex	1/93	13/28886	0.041063509	0.196872245	0.159646889	Hspa1b	1
GO:0016460	CC	GO:0016460	myosin II complex	1/93	13/28886	0.041063509	0.196872245	0.159646889	Myh7	1
GO:0005639	CC	GO:0005639	integral component of nuclear inner membrane	1/93	14/28886	0.044152246	0.196872245	0.159646889	P2rx1	1
GO:0031229	CC	GO:0031229	intrinsic component of nuclear inner membrane	1/93	14/28886	0.044152246	0.196872245	0.159646889	P2rx1	1
GO:0005811	CC	GO:0005811	lipid droplet	2/93	105/28886	0.045207701	0.196872245	0.159646889	Cidec/Pla2g4c	2
GO:0030492	MF	GO:0030492	hemoglobin binding	2/88	12/28438	0.00061236	0.069349886	0.056131382	Lrp2/Hp	2
GO:0070700	MF	GO:0070700	BMP receptor binding	2/88	14/28438	0.000840921	0.069349886	0.056131382	Acvr1c/Gdf15	2
GO:0016836	MF	GO:0016836	hydro-lyase activity	3/88	63/28438	0.000994231	0.069349886	0.056131382	Car3/Cyp2s1/Eno1b	3
GO:0030246	MF	GO:0030246	carbohydrate binding	5/88	275/28438	0.001661645	0.069349886	0.056131382	Galnt5/Klre1/Lgals7/Cilp2/Lgals12	5
GO:0016835	MF	GO:0016835	carbon-oxygen lyase activity	3/88	80/28438	0.001980647	0.069349886	0.056131382	Car3/Cyp2s1/Eno1b	3
GO:0005216	MF	GO:0005216	ion channel activity	6/88	430/28438	0.002203208	0.069349886	0.056131382	Kcnj14/Kcnc1/P2rx1/Hcn1/Tmem63c/Apol11b	6
GO:0070696	MF	GO:0070696	transmembrane receptor protein serine/threonine kinase binding	2/88	24/28438	0.002499717	0.069349886	0.056131382	Acvr1c/Gdf15	2
GO:0005249	MF	GO:0005249	voltage-gated potassium channel activity	3/88	87/28438	0.002515806	0.069349886	0.056131382	Kcnj14/Kcnc1/Hcn1	3
GO:0016829	MF	GO:0016829	lyase activity	4/88	194/28438	0.003133342	0.069349886	0.056131382	Pck1/Car3/Cyp2s1/Eno1b	4
GO:0022836	MF	GO:0022836	gated channel activity	5/88	323/28438	0.00332794	0.069349886	0.056131382	Kcnj14/Kcnc1/P2rx1/Hcn1/Tmem63c	5
GO:0005261	MF	GO:0005261	cation channel activity	5/88	325/28438	0.003416483	0.069349886	0.056131382	Kcnj14/Kcnc1/P2rx1/Hcn1/Tmem63c	5
GO:0015267	MF	GO:0015267	channel activity	6/88	475/28438	0.003598251	0.069349886	0.056131382	Kcnj14/Kcnc1/P2rx1/Hcn1/Tmem63c/Apol11b	6
GO:0022803	MF	GO:0022803	passive transmembrane transporter activity	6/88	475/28438	0.003598251	0.069349886	0.056131382	Kcnj14/Kcnc1/P2rx1/Hcn1/Tmem63c/Apol11b	6
GO:0099094	MF	GO:0099094	ligand-gated cation channel activity	3/88	103/28438	0.004051195	0.069349886	0.056131382	Kcnj14/P2rx1/Hcn1	3
GO:0008376	MF	GO:0008376	acetylgalactosaminyltransferase activity	2/88	32/28438	0.00442071	0.069349886	0.056131382	Galnt5/B4galnt3	2
GO:0033612	MF	GO:0033612	receptor serine/threonine kinase binding	2/88	32/28438	0.00442071	0.069349886	0.056131382	Acvr1c/Gdf15	2
GO:0005267	MF	GO:0005267	potassium channel activity	3/88	120/28438	0.006195705	0.091477762	0.074041552	Kcnj14/Kcnc1/Hcn1	3
GO:0015276	MF	GO:0015276	ligand-gated ion channel activity	3/88	135/28438	0.008558167	0.11637774	0.094195445	Kcnj14/P2rx1/Hcn1	3
GO:0022834	MF	GO:0022834	ligand-gated channel activity	3/88	137/28438	0.008907737	0.11637774	0.094195445	Kcnj14/P2rx1/Hcn1	3
GO:0022843	MF	GO:0022843	voltage-gated cation channel activity	3/88	141/28438	0.009631741	0.11637774	0.094195445	Kcnj14/Kcnc1/Hcn1	3
GO:0008392	MF	GO:0008392	arachidonic acid epoxygenase activity	2/88	48/28438	0.009736783	0.11637774	0.094195445	Cyp2s1/Cyp2e1	2
GO:0031072	MF	GO:0031072	heat shock protein binding	3/88	147/28438	0.010780478	0.119388161	0.096632062	Cyp2e1/Hspa1b/Eno1b	3
GO:0008391	MF	GO:0008391	arachidonic acid monooxygenase activity	2/88	51/28438	0.010939951	0.119388161	0.096632062	Cyp2s1/Cyp2e1	2
GO:0015079	MF	GO:0015079	potassium ion transmembrane transporter activity	3/88	156/28438	0.012646526	0.132261584	0.107051733	Kcnj14/Kcnc1/Hcn1	3
GO:0005543	MF	GO:0005543	phospholipid binding	5/88	457/28438	0.013823759	0.138790543	0.112336233	Pon1/Pik3c2g/Pla2g4c/Hcn1/Psd2	5
GO:0016860	MF	GO:0016860	intramolecular oxidoreductase activity	2/88	60/28438	0.014917151	0.144007881	0.116559115	Cyp2s1/Enox1	2
GO:0005506	MF	GO:0005506	iron ion binding	3/88	170/28438	0.015895496	0.147769238	0.119603535	Cyp2s1/Cyp2e1/Cdo1	3
GO:0005244	MF	GO:0005244	voltage-gated ion channel activity	3/88	192/28438	0.021865952	0.179445871	0.145242412	Kcnj14/Kcnc1/Hcn1	3
GO:0008395	MF	GO:0008395	steroid hydroxylase activity	2/88	74/28438	0.022138513	0.179445871	0.145242412	Cyp2s1/Cyp2e1	2
GO:0004252	MF	GO:0004252	serine-type endopeptidase activity	3/88	193/28438	0.022162637	0.179445871	0.145242412	Cfd/Hp/Cfb	3
GO:0022832	MF	GO:0022832	voltage-gated channel activity	3/88	193/28438	0.022162637	0.179445871	0.145242412	Kcnj14/Kcnc1/Hcn1	3
GO:0016712	MF	GO:0016712	oxidoreductase activity, acting on paired donors, with incorporation or reduction of molecular oxygen, reduced flavin or flavoprotein as one donor, and incorporation of one atom of oxygen	2/88	79/28438	0.025003912	0.191524968	0.15501916	Cyp2s1/Cyp2e1	2
GO:0008236	MF	GO:0008236	serine-type peptidase activity	3/88	210/28438	0.027543434	0.191524968	0.15501916	Cfd/Hp/Cfb	3
GO:0015171	MF	GO:0015171	amino acid transmembrane transporter activity	2/88	85/28438	0.028630054	0.191524968	0.15501916	Slc6a13/Slc6a7	2
GO:0017171	MF	GO:0017171	serine hydrolase activity	3/88	215/28438	0.029247006	0.191524968	0.15501916	Cfd/Hp/Cfb	3
GO:0042562	MF	GO:0042562	hormone binding	2/88	87/28438	0.029882887	0.191524968	0.15501916	Lrp2/Rxfp1	2
GO:0008035	MF	GO:0008035	high-density lipoprotein particle binding	1/88	10/28438	0.030521907	0.191524968	0.15501916	Pon1	1
GO:0016303	MF	GO:0016303	1-phosphatidylinositol-3-kinase activity	1/88	10/28438	0.030521907	0.191524968	0.15501916	Pik3c2g	1
GO:0047499	MF	GO:0047499	calcium-independent phospholipase A2 activity	1/88	10/28438	0.030521907	0.191524968	0.15501916	Pla2g4c	1
GO:0102545	MF	GO:0102545	phosphatidyl phospholipase B activity	1/88	10/28438	0.030521907	0.191524968	0.15501916	Pla2g4c	1
GO:0005221	MF	GO:0005221	intracellular cyclic nucleotide activated cation channel activity	1/88	11/28438	0.033522965	0.200339624	0.16215369	Hcn1	1
GO:0043855	MF	GO:0043855	cyclic nucleotide-gated ion channel activity	1/88	11/28438	0.033522965	0.200339624	0.16215369	Hcn1	1
GO:0035004	MF	GO:0035004	phosphatidylinositol 3-kinase activity	1/88	12/28438	0.036514838	0.202324208	0.163760001	Pik3c2g	1
GO:0140161	MF	GO:0140161	monocarboxylate:sodium symporter activity	1/88	12/28438	0.036514838	0.202324208	0.163760001	Slc6a13	1
GO:0140299	MF	GO:0140299	small molecule sensor activity	1/88	12/28438	0.036514838	0.202324208	0.163760001	Tmem63c	1
GO:0005078	MF	GO:0005078	MAP-kinase scaffold activity	1/88	13/28438	0.039497555	0.202324208	0.163760001	Ksr2	1
GO:0015355	MF	GO:0015355	secondary active monocarboxylate transmembrane transporter activity	1/88	13/28438	0.039497555	0.202324208	0.163760001	Slc6a13	1
GO:0031994	MF	GO:0031994	insulin-like growth factor I binding	1/88	13/28438	0.039497555	0.202324208	0.163760001	Lrp2	1
GO:0033691	MF	GO:0033691	sialic acid binding	1/88	13/28438	0.039497555	0.202324208	0.163760001	Adipoq	1
GO:0046873	MF	GO:0046873	metal ion transmembrane transporter activity	4/88	420/28438	0.04154017	0.203648972	0.164832257	Slc6a13/Kcnj14/Kcnc1/Hcn1	4
GO:0008191	MF	GO:0008191	metalloendopeptidase inhibitor activity	1/88	14/28438	0.042471142	0.203648972	0.164832257	Fetub	1
GO:0048185	MF	GO:0048185	activin binding	1/88	14/28438	0.042471142	0.203648972	0.164832257	Acvr1c	1
GO:0004089	MF	GO:0004089	carbonate dehydratase activity	1/88	15/28438	0.045435627	0.203648972	0.164832257	Car3	1
GO:0005283	MF	GO:0005283	amino acid:sodium symporter activity	1/88	15/28438	0.045435627	0.203648972	0.164832257	Slc6a13	1
GO:0016307	MF	GO:0016307	phosphatidylinositol phosphate kinase activity	1/88	15/28438	0.045435627	0.203648972	0.164832257	Pik3c2g	1
GO:0052742	MF	GO:0052742	phosphatidylinositol kinase activity	1/88	15/28438	0.045435627	0.203648972	0.164832257	Pik3c2g	1
GO:0036122	MF	GO:0036122	BMP binding	1/88	16/28438	0.048391039	0.206869452	0.167438894	Comp	1
GO:0047498	MF	GO:0047498	calcium-dependent phospholipase A2 activity	1/88	16/28438	0.048391039	0.206869452	0.167438894	Pla2g4c	1
