# Supplementary material for: Exploring the role of CBLB in acute myocardial infarction: transcriptomic, microbiomic, and metabolomic analyses
Source: J Transl Med. 2024 Jul 14;22:654. doi: 10.1186/s12967-024-05425-y (PMC11247792; doi:10.1186/s12967-024-05425-y)
Supplement: Supplementary file 13 — Supplementary Material 13 [file 12967_2024_5425_MOESM13_ESM.xlsx]

## Sheet: Sheet1
Centrifuge tube 1 (plasmid DNA)	Centrifuge tube 2 (transfection reagent)
Lentiviral vector 5 μg	Polyfect-V transfection reagent 20 μl
pH1 vector	3.75 μg
pH2 vector	1.25 μg
DMEM serum-free medium X μl	DMEM serum-free medium 480 μl
