# Supplementary material for: Exploring the role of CBLB in acute myocardial infarction: transcriptomic, microbiomic, and metabolomic analyses
Source: J Transl Med. 2024 Jul 14;22:654. doi: 10.1186/s12967-024-05425-y (PMC11247792; doi:10.1186/s12967-024-05425-y)
Supplement: Supplementary file 14 — Supplementary Material 14 [file 12967_2024_5425_MOESM14_ESM.csv]

Group	R	P-value
A_VS_B	0.994	0.004
A_VS_C	0.639	0.014
B_VS_C	0.12	0.113
ALL	0.572	0.001
