# Supplementary material for: Exploring the role of CBLB in acute myocardial infarction: transcriptomic, microbiomic, and metabolomic analyses
Source: J Transl Med. 2024 Jul 14;22:654. doi: 10.1186/s12967-024-05425-y (PMC11247792; doi:10.1186/s12967-024-05425-y)
Supplement: Supplementary file 15 — Supplementary Material 15 [file 12967_2024_5425_MOESM15_ESM.csv]

ID	name	chemical_formula	accession	VIP	P_value	cor	change
neg-M169T258	1-Methyl-4-phenylpyridinium	C12H12N	C11310	2.37425	0.0458537	0.894082	UP
pos-M247T79	Ellipticine	C17H14N2	C09154	2.01066	0.03876	0.865978	UP
pos-M319T340	(9Z,12Z)-(8R)-Hydroxyoctadeca-9,12-dienoic_acid	C18H32O3	C08318	2.09308	0.0402625	0.834038	UP
pos-M495T222	Vindoline	C25H32N2O6	C01626	2.12055	0.0399574	0.798348	UP
neg-M303T199	Balfourodinium	C17H22NO4	C10648	2.01117	0.0388817	0.796816	UP
pos-M434T270	Cyclopamine	C27H41NO2	C10798	2.09151	0.0400897	0.784596	UP
neg-M387T227	5-Oxoavermectin_''1a''_aglycone	C34H46O8	C11978	2.45306	0.0462666	0.774017	UP
neg-M244T185	Barbaloin	C21H22O9	C10305	2.03697	0.0394595	0.764268	UP
pos-M376T78	Gatifloxacin	C19H22FN3O4	C07661	2.59959	0.0475132	0.763036	UP
pos-M405T179	Isodonal	C22H28O7	C09117	2.09835	0.040585	0.761943	UP
neg-M385T235	Epanolol	C20H23N3O4	C11773	2.58602	0.0475848	0.758278	UP
neg-M267T291	Histidylleucine	C12H20N4O3	C05010	2.15734	0.0404668	0.752657	UP
pos-M272T221	S-Acetyldihydrolipoamide	C10H19NO2S2	C01136	2.50509	0.0458797	0.742232	UP
pos-M492T271	Quinapril_hydrochloride	C25H30N2O5.	C07340	2.12777	0.0412197	0.738277	UP
pos-M406T179	Clomiphene	C26H28ClNO	C06917	2.38582	0.0461174	0.730888	UP
pos-M416T101	6beta-(Dimethylamino)-3beta,5-dihydroxy-5alpha-pregnan-20-one	C23H39NO3	C14937	2.49892	0.0472332	0.73025	UP
pos-M390T179	Balofloxacin	C20H24FN3O4	C13906	2.18689	0.0404072	0.72544	UP
pos-M347T324	Decylubiquinol	C19H32O4	C15495	2.03971	0.0384406	0.725359	UP
pos-M411T271	Trimipramine_maleate	C20H26N2.	C14029	2.33529	0.0441681	0.724677	UP
pos-M246T186	Dihydrolipoamide	C8H17NOS2	C00579	2.57867	0.0498655	0.708261	UP
neg-M353T275	Thiodicarb	C10H18N4O4S3	C18423	2.53314	0.0490693	0.69651	UP
neg-M341T184	Diniconazole	C15H17Cl2N3O	C18720	2.22999	0.042755	0.693127	UP
pos-M276T209	Dubinidine	C15H17NO4	C10662	2.5525	0.0465593	0.683879	UP
pos-M572T366	Pantethine	C22H42N4O8S2	C12661	2.09585	0.0401144	0.672239	UP
pos-M408T78	4-(Methylnitrosamino)-1-(3-pyridyl)-1-butanol_glucuronide	C16H23N3O8	C19605	2.40962	0.0429082	0.667366	UP
neg-M243T145	Piceatannol	C14H12O4	C05901	2.05849	0.0398023	0.660734	UP
pos-M334T178	(alphaS,betaS)-alpha-Ethyl-alpha-(4-methoxyphenyl)-beta-phenyl-2-pyridineethanol	C22H23NO2	C15458	2.05917	0.0361418	0.653196	UP
pos-M482T309	Antibiotic_JI-20A	C19H39N5O9	C17704	2.05896	0.0369546	0.649815	UP
pos-M274T197	1,6-Dihydro-1-(3-methoxyphenethyl)-6-oxonicotinic_acid	C15H15NO4	C15089	2.69819	0.0454262	0.628529	UP
pos-M348T320	Bisoprolol	C18H31NO4	C06852	2.11848	0.0396879	0.621047	UP
neg-M354T275	Phenylmercury_acetate	C8H8HgO2	C11151	2.58045	0.0495167	0.616472	UP
neg-M260T257	5-Azacytidine	C8H12N4O5	C11262	2.0765	0.037445	0.594416	UP
neg-M343T283	(-)TAN-67	C23H24N2O	C20168	2.15328	0.0364631	0.586706	UP
pos-M359T340	3beta-Fluoro-5beta-pregnan-20-one	C21H33FO	C14981	2.29906	0.040918	0.582259	UP
neg-M541T348	N6'-Acetylkanamycin-B	C20H39N5O11	C03154	2.3201	0.0428128	0.582017	UP
neg-M329T201	NS_1608	C14H10ClF3N2O2	C13835	2.46362	0.0424334	0.581565	UP
pos-M444T197	(+/-)-6-Acetonyldihydrochelerythrine	C24H23NO5	C12200	2.37925	0.0433491	0.579242	UP
pos-M332T307	Ambelline	C18H21NO5	C08517	2.46576	0.04092	0.571564	UP
pos-M359T144	Cyclopiazonic_acid	C20H20N2O3	C03032	2.41924	0.0462896	0.560485	UP
pos-M246T194	Guanfacine	C9H9Cl2N3O	C07037	2.20467	0.0413729	0.545694	UP
pos-M311T214	Filiforminol	C15H19BrO2	C17135	2.10485	0.0381443	0.535781	UP
pos-M596T292	Oscillatoxin_A	C31H46O10	C16771	2.20691	0.0376745	0.513555	UP
pos-M331T176	Phenylbutazone	C19H20N2O2	C07440	2.38802	0.0461651	0.501421	UP
pos-M433T273	Zizybeoside_I	C19H28O11	C17564	2.61371	0.039387	0.494408	UP
neg-M327T106	Flurochloridone	C12H10Cl2F3NO	C11100	2.06403	0.0397728	0.485333	UP
pos-M354T175	Malvidin	C17H15O7	C08716	2.7792	0.0442174	0.483804	UP
neg-M336T193	N-Sulfonyloxy-PhIP	C13H12N4O4S	C20288	2.13477	0.0340431	0.478569	UP
pos-M360T193_1	gamma-L-Glutamyl-L-cysteinyl-beta-alanine	C11H19N3O6S	C04544	2.24958	0.0353004	0.447961	UP
neg-M173T222	L-Arginine	C6H14N4O2	C00062	2.1126	0.0295081	0.436518	UP
pos-M356T273	Dihydrosanguinarine	C20H15NO4	C05191	2.25576	0.0286079	0.416734	UP
pos-M137T116	Threonate	C4H8O5	C01620	2.48089	0.0462178	0.402301	UP
pos-M647T290	Candletoxin_A	C35H44O9	C09068	2.24715	0.0320444	0.378445	UP
neg-M377T212	Isouvaretin	C23H22O5	C09759	2.28083	0.031123	0.357651	UP
pos-M382T202	O-beta-D-Glucosylzeatin	C16H23N5O6	C03423	2.00642	0.0336184	0.333383	UP
pos-M384T202	Prazosin	C19H21N5O4	C07368	2.03171	0.0250113	0.295669	UP
pos-M615T333	1,2-Bis-O-sinapoyl-beta-D-glucoside	C28H32O14	C04275	2.06829	0.0215708	0.227246	UP
pos-M681T307	Piperazine_citrate	(C6H8O7)2.	C13660	2.58289	0.0174807	0.184062	UP
pos-M665T308	Red_chlorophyll_catabolite	C35H38N4O7	C18022	2.08515	0.00131225	0.0149076	UP
pos-M333T266	Zanamivir	C12H20N4O7	C08095	2.01045	-0.000611558	-0.00687706	DOWN
neg-M229T153	Thiaburimamide	C8H14N4S2	C11800	2.21865	-0.00130072	-0.0141472	DOWN
pos-M326T209	Thiadiazolidinone	C12H12BrN3OS	C10973	2.0548	-0.021591	-0.240154	DOWN
pos-M265T197	2-(6'-Methylthio)hexylmalic_acid	C11H20O5S	C17226	2.09233	-0.0231614	-0.312361	DOWN
pos-M251T218	2-Methyl-4-chlorophenoxybutyric_acid	C11H13ClO3	C18529	2.21024	-0.0320619	-0.31489	DOWN
pos-M184T286	p-Fluorophenylalanine	C9H10FNO2	C11217	2.24015	-0.0300599	-0.335675	DOWN
pos-M587T317	5beta-Scymnol_sulfate	C27H48O9S	C16261	2.55687	-0.0348215	-0.349591	DOWN
pos-M586T317	Lappaol_D	C31H36O10	C17812	2.36446	-0.033301	-0.377418	DOWN
pos-M311T204	7-Aminocephalosporanic_acid	C10H12N2O5S	C07756	2.31845	-0.0366495	-0.423329	DOWN
neg-M253T238	Irisxanthone	C20H20O11	C10067	2.39911	-0.0421146	-0.448343	DOWN
pos-M602T258	Fosinopril	C30H46NO7P	C07016	2.17718	-0.0347495	-0.449719	DOWN
pos-M685T205	Abrusoside_A	C36H54O10	C08920	2.13009	-0.0412089	-0.464498	DOWN
pos-M432T208	Tifluadom	C22H20FN3OS	C11797	2.15167	-0.0372778	-0.466491	DOWN
pos-M476T218	E3040_glucuronide	C22H25N3O7S	C11595	2.16476	-0.036985	-0.493224	DOWN
neg-M445T224	Paederoside	C18H22O11S	C09795	2.79257	-0.0456614	-0.499527	DOWN
pos-M256T81	N(omega)-Nitro-L-arginine_methyl_ester	C7H15N5O4	C04337	2.05879	-0.0356744	-0.500655	DOWN
pos-M223T284	2-Succinylbenzoate	C11H10O5	C02730	2.45305	-0.04187	-0.50941	DOWN
neg-M354T66	Cucurbitacin_J	C30H44O8	C08801	2.62891	-0.0451384	-0.54154	DOWN
neg-M254T65	Riboflavin_cyclic-4',5'-phosphate	C17H19N4O8P	C16071	2.19321	-0.0376586	-0.544875	DOWN
neg-M398T258	Alanycarb	C17H25N3O4S2	C18414	2.14537	-0.0394498	-0.557914	DOWN
neg-M231T281	Shanzhiside	C16H24O11	C17066	2.45682	-0.0433104	-0.571192	DOWN
pos-M514T265	13-Deoxydaunorubicin	C27H31NO9	C12429	2.42772	-0.03945	-0.571415	DOWN
pos-M441T281	Holyrine_A	C26H24N4O3	C21127	2.64361	-0.0476519	-0.577286	DOWN
pos-M601T258	Deserpidine	C32H38N2O8	C06541	2.31326	-0.041042	-0.594089	DOWN
pos-M368T205	Propiverine	C23H29NO3	C07852	2.05427	-0.0397846	-0.594643	DOWN
neg-M392T409	Cyenopyrafen	C24H31N3O2	C18545	2.37498	-0.0450836	-0.604426	DOWN
neg-M233T51	1'-Acetoxychavicol_acetate	C13H14O4	C10426	2.54933	-0.0454566	-0.612884	DOWN
pos-M285T81	Prinomide	C15H13N3O2	C10958	2.14732	-0.0390565	-0.617699	DOWN
pos-M410T410	Kalihinol_A	C22H33ClN2O2	C17004	2.56182	-0.0490128	-0.668198	DOWN
pos-M222T284	CCCP	C9H5ClN4	C11164	2.07172	-0.039151	-0.675211	DOWN
pos-M257T51	N-Acetylserotonin	C12H14N2O2	C00978	2.53824	-0.0485791	-0.691882	DOWN
neg-M542T218	dTDP-3-amino-2,3,6-trideoxy-C-methyl-D-erythro-hexopyranos-4-ulose	C17H27N3O13P2	C12319	2.26586	-0.0435693	-0.716522	DOWN
pos-M378T58	6-(2-Hydroxyethyl)-5,6-dihydrosanguinarine	C22H19NO5	C12198	2.43895	-0.0469868	-0.731991	DOWN
pos-M269T279	3-Methylcholanthrene	C21H16	C14470	2.10453	-0.0407324	-0.745268	DOWN
pos-M265T218	Pentobarbital	C11H18N2O3	C07422	2.38822	-0.0462547	-0.822817	DOWN
neg-M426T218	ADP	C10H15N5O10P2	C00008	2.52628	-0.0485286	-0.82492	DOWN
pos-M482T217	Sodium_picosulfate	C18H13NO8S2.	C13072	2.42892	-0.0460409	-0.829221	DOWN
pos-M257T45	Bupropion	C13H18ClNO	C06860	2.37476	-0.045414	-0.848448	DOWN
pos-M134T217	N-Vinyl-2-pyrrolidone	C6H9NO	C19548	2.02741	-0.0389486	-0.851431	DOWN
pos-M248T217	Murrayanine	C14H11NO2	C09228	2.28632	-0.0442685	-0.858136	DOWN
pos-M637T197	Dexamethazone_metasulfobenzoate_sodium	C29H32FO9S.	C12961	2.2926	-0.0444027	-0.950273	DOWN
