# Supplementary material for: Exploring the role of CBLB in acute myocardial infarction: transcriptomic, microbiomic, and metabolomic analyses
Source: J Transl Med. 2024 Jul 14;22:654. doi: 10.1186/s12967-024-05425-y (PMC11247792; doi:10.1186/s12967-024-05425-y)
Supplement: Supplementary file 16 — Supplementary Material 16 [file 12967_2024_5425_MOESM16_ESM.csv]

ID	name	chemical_formula	accession	VIP	P_value	cor	changer
neg-M325T556	Isopropalin	C15H23N3O4	C19063	2.33999	0.0485555	0.638991	UP
pos-M291T173	Formononetin	C16H12O4	C00858	2.30595	0.0464808	0.562032	UP
pos-M417T232	Aloesin	C19H22O9	C08994	2.37693	0.0486752	0.556885	UP
neg-M284T207	Portulacaxanthin_III	C11H12N2O6	C08566	2.48661	0.0474423	0.491277	UP
pos-M217T594	Benzo[b]fluorene	C17H12	C14384	2.10447	0.0430826	0.458439	UP
pos-M382T231	Ajaconine	C22H33NO3	C08656	2.46432	0.0453639	0.449651	UP
pos-M685T205	Abrusoside A	C36H54O10	C08920	2.0696	0.0375495	0.416221	UP
pos-M326T209	Thiadiazolidinone	C12H12BrN3OS	C10973	2.01359	0.033813	0.336495	UP
pos-M137T116	Threonate	C4H8O5	C01620	2.12076	0.0396163	0.308067	UP
pos-M348T128	Diniconazole	C15H17Cl2N3O	C18720	2.20551	0.00572098	0.0391119	UP
pos-M285T177	Biochanin A	C16H12O5	C00814	2.29196	-0.0241009	-0.20077	DOWN
pos-M382T202	O-beta-D-Glucosylzeatin	C16H23N5O6	C03423	2.13103	-0.0237543	-0.201009	DOWN
pos-M385T222	Thyrotropin-releasing_hormone	C16H22N6O4	C03958	2.08641	-0.0358239	-0.367616	DOWN
neg-M284T284	Leu-Gly-Pro	C13H23N3O4	C01833	2.12726	-0.0350303	-0.377318	DOWN
neg-M415T252	Thiethylperazine	C22H29N3S2	C07132	2.15959	-0.036108	-0.396516	DOWN
neg-M229T76	Deazaflavin	C11H7N3O2	C01800	2.02775	-0.035761	-0.398507	DOWN
pos-M367T223	Orizabin	C19H26O7	C09521	2.08234	-0.0378935	-0.412316	DOWN
neg-M434T301	Thalicoside_A	C42H70O14	C08985	2.17435	-0.0376684	-0.424732	DOWN
neg-M173T222	L-Arginine	C6H14N4O2	C00062	2.14839	-0.0374564	-0.428455	DOWN
pos-M252T176	Simetryn	C8H15N5S	C14457	2.06455	-0.0357802	-0.429558	DOWN
pos-M308T294	cis-3,4-Leucopelargonidin	C15H14O6	C03648	2.00885	-0.0368948	-0.434893	DOWN
pos-M396T228	Latrunculin_B	C20H29NO5S	C19904	2.05187	-0.0383451	-0.464551	DOWN
pos-M449T226	Lactupicrin	C23H22O7	C09490	2.08979	-0.0400503	-0.476858	DOWN
pos-M359T196	Steroid_O-sulfate	C18H24O4S	C02590	2.2909	-0.0428747	-0.486223	DOWN
pos-M444T197	(+/-)-6-Acetonyldihydrochelerythrine	C24H23NO5	C12200	2.05939	-0.0377199	-0.492769	DOWN
pos-M452T343	Teleocidin_B-1	C28H41N3O2	C05150	2.33709	-0.0459179	-0.493689	DOWN
pos-M332T307	Ambelline	C18H21NO5	C08517	2.53387	-0.0484151	-0.495829	DOWN
pos-M318T286	Piplartine	C17H19NO5	C10166	2.18411	-0.0424752	-0.500357	DOWN
neg-M269T199	Chloroprocaine	C13H19ClN2O2	C07877	2.10382	-0.0427677	-0.518805	DOWN
neg-M578T210	Landomycin A	C55H74O22	C18822	2.09596	-0.0420255	-0.530625	DOWN
pos-M406T224	Clomiphene	C26H28ClNO	C06917	2.01187	-0.0388319	-0.544018	DOWN
neg-M293T84	Dehydrocycloguanandin	C18H14O4	C10055	2.28686	-0.0460099	-0.545474	DOWN
neg-M572T286	8-Ethyl-12-methyl-3-vinylbacteriochlorophyllide_d	C33H32MgN4O3	C18157	2.20255	-0.047059	-0.551536	DOWN
pos-M782T226	Demethyllactenocin	C37H61NO14	C12003	2.03678	-0.0393807	-0.558681	DOWN
pos-M270T233	Benzo[a]pyrene	C20H12	C07535	2.44291	-0.0470261	-0.567486	DOWN
pos-M525T200	Mascaroside	C26H36O11	C09132	2.51239	-0.0499832	-0.585308	DOWN
pos-M295T84	1,2-Bis(4-hydroxy-3-methoxyphenyl)ethylene	C16H16O4	C04547	2.38431	-0.0483811	-0.586427	DOWN
pos-M385T229	17,21-Epoxy-9-fluoro-11beta-hydroxypregn-4-ene-3,20-dione	C21H27FO4	C15309	2.39858	-0.0478828	-0.589201	DOWN
neg-M277T231	N-Benzoyl-D-arginine	C13H18N4O3	C03001	2.39232	-0.0475992	-0.597303	DOWN
pos-M505T274	YC_170	C28H26ClN3O3	C13760	2.12974	-0.0426488	-0.59814	DOWN
neg-M320T201	6'-Dehydro-6'-oxoparomamine	C12H23N3O7	C17583	2.37323	-0.0473002	-0.605317	DOWN
pos-M442T234	Perphenazine	C21H26ClN3OS	C07427	2.05538	-0.0407451	-0.608854	DOWN
pos-M257T303	1-(beta-D-Ribofuranosyl)-1,4-dihydronicotinamide	C11H16N2O5	C15497	2.22938	-0.0455824	-0.618703	DOWN
pos-M441T81	Marchantin_A	C28H24O5	C10270	2.00621	-0.0412789	-0.626566	DOWN
neg-M293T245	Cyclic_dehypoxanthine_futalosine	C14H14O7	C17017	2.04689	-0.0426551	-0.627525	DOWN
neg-M264T278	unsym-Bis(4'-chlorophenyl)ethylene	C14H10Cl2	C06642	2.08003	-0.0415697	-0.630917	DOWN
pos-M472T258	beta-Funaltrexamine	C25H30N2O6	C18127	2.03571	-0.040787	-0.632679	DOWN
neg-M372T190	Violaceinic_acid	C21H15N3O4	C21135	2.10733	-0.0434942	-0.641655	DOWN
neg-M319T201	11beta-Chloromethylestradiol	C19H25ClO2	C14307	2.05737	-0.0423547	-0.642692	DOWN
pos-M376T78	Gatifloxacin	C19H22FN3O4	C07661	2.22424	-0.0454847	-0.651588	DOWN
pos-M417T105	Nigakilactone M	C21H30O7	C17035	2.47578	-0.0496829	-0.667801	DOWN
pos-M389T228	Tetrahydrocorticosterone	C21H34O4	C05476	2.25201	-0.0464439	-0.672623	DOWN
pos-M290T292	Tabtoxin	C11H19N3O6	C20917	2.07312	-0.042004	-0.693867	DOWN
pos-M433T215	Rotenone	C23H22O6	C07593	2.0784	-0.044578	-0.701889	DOWN
pos-M388T176	Dimethomorph	C21H22ClNO4	C18583	2.09991	-0.0438325	-0.716977	DOWN
pos-M333T180	Zanamivir	C12H20N4O7	C08095	2.0809	-0.0439718	-0.735133	DOWN
neg-M431T214	Chlorobiocic acid	C21H18ClNO6	C12471	2.10026	-0.0451266	-0.808253	DOWN
